# Supplementary material for: The Notch pathway in the annelid Platynereis: insights into chaetogenesis and neurogenesis processes
Source: Open Biol. 2017 Feb 1;7(2):160242. doi: 10.1098/rsob.160242 (PMC5356439; doi:10.1098/rsob.160242)
Supplement: Table S1 [file rsob160242supp7.xlsx]

## Sheet: fig3
		Normal chaetae arrangement	abnormal chaetae arrangement	n=
	DAPT 40µM	3	82	85
	RO-492909 2µM	0	95	95
	Ly-411575 1µM	0	99	99
	DMSO 0,5%	113	1	114
	Fisher test	bilateral
	dmso/dapt	p=3,82 E-51
	dmso/LY	p=2,35 E-61
	dmso/RO	p=5 E-60

## Sheet: fig7
		DMSO 0,5% 20 to 48 hpf			RO-492909 30µM 20 to 48 hpf			LY-411575 1µM 20 to 48 hpf
		nb of chitin synthase positives (CS+) cells			nb of CS+ cells			nb of CS+ cells
	1	82		1	97		1	128
	2	79		2	140		2	130
	3	38		3	100		3	82
	4	34		4	110		4	122
	5	68		5	45		5	111
	6	52		6	109		6	79
	7	45		7	63		7	37
	8	57		8	44		8	141			averaged number of CS+ cells
	9	63		9	9		9	90		DMSO 0,5%	52.6
	10	25		10	87		10	88		Ly-411575 1µM	100.8
	11	42		avg	80.4		avg	100.8		RO-492909 30µM	80.4
	12	46
	avg	52.5833								student test	bilateral
										dmso/LY	p=0.001
										dmso/RO	p=0.061
										Ly/Ro	p=0.218

## Sheet: fig9
		Nb of Pdu_Collier positive cells			Crya									Fmrfa									Serotonin
		DMSO 0.5%	LY-411575 1 µM			DMSO 0,5%			LY-411575 1 µM			RO-492909 30µM			DMSO 0,5%			LY-411575 1 µM			RO-492909 30µM			DMSO 0,5%					LY-411575 1 µM					RO-492909 30µM
	Brain	53	51			Brain cells			Brain cells			Brain cells		1	5		1	7		1	5			Brain	VNC	total			Brain	VNC	total			Brain	VNC	total
	VNC	173	203		1	15		1	14		1	13		2	6		2	4		2	7		1	9	18	27		1	8	21	29		1	11	23	34
	Total	226	254		2	14		2	14		2	13		3	5		3	4		3	4		2	10	19	29		2	7	20	27		2	8	24	32
					3	14		3	11		3	14		4	5		4	6		4	4		3	9	23	32		3	8	24	32		3	14	22	36
					4	13		4	11		4	14		5	6		5	3		5	6		4	8	21	29		4	8	35	43		4	9	21	30
					5	13		5	14		5	11		avg	5.4		6	6		6	5		5	9	26	35		5	11	14	25		5	9	21	30
		Nb of Pdu_Vacht positive cells			6	15		6	14		6	14					7	6		7	5		6	7	28	35		6	10	26	36		6	6	23	29
		DMSO 0.5%	LY-411575 1 µM		7	16		avg	13		7	11					avg	5.14286		avg	5.14286		7	8	21	29		7	10	21	31		7	9	21	30
	Brain	110	107		8	17					8	12											8	8	20	28		8	9	31	40		8	9	21	30
	VNC	134	179		avg	14.625					avg	12.75											9	7	27	34		9	8	24	32		9	8	21	29
	Total	244	286																				10	11	28	39		10	9	30	39		10	11	21	32
																							avg	8.6	23.1	31.7		avg	8.8	24.6	33.4		avg	9.4	21.8	31.2
							cRYa - Brain cells									FMRFa Brain cells
						DMSO 0.5%	14.625								DMSO 0.5%	5.4
		Nb of Pdu_Chx10 positive cells				LY - 411575 1 µM	13								LY - 411575 1 µM	5.14
		DMSO 0.5%	LY-411575 1 µM			Ro-4929097 30 µM	12.75								Ro-4929097 30 µM	5.14									Brain	VNC	Total
	Brain	143	156																					DMSO 0,5%	8.6	23.1	31.7
	VNC	85	89																					LY - 411575 1µM	8.8	24.6	33.4
	Total	228	245			t test	bilateral								t test	bilateral								RO-4929097 30 µM	9.4	21.8	31.2
						dmso/LY	p=0.070								dmso/LY	p=0.682
						dmso/RO	p= 0.015								dmso/RO	p=0.599								t test	bilateral
						Ly/Ro	p=0.755								Ly/Ro	p=1
																								dmso/LY	p=0.724	p=0.523	p=0.460
																								dmso/RO	p= 0.330	p=0.328	p=0.733
																								Ly/Ro	p=0.459	p=0.188	p=0.295

## Sheet: suppfig2C
		DAPI labelling					EDU labelling					% EDU+ cells per structure
Treatment	n	total + cells	Neurecto + cells	episphere + cells	stomo + cells	sacs + cells	total + cells	Neurecto + cells	episphere + cells	stomo + cells	sacs + cells	total + cells	Neurecto + cells	episphere + cells	stomo + cells	sacs + cells
T DMSO 0,5%	1	2861	451	396	122	185	1131	170	200	98	33	39.5316	37.694	50.5051	80.3279	17.8378
	2	3048	444	427	125	190	1026	177	184	105	16	33.6614	39.8649	43.0913	84	8.42105
	3	3191	453	449	144	215	1089	161	223	120	22	34.1272	35.5408	49.6659	83.3333	10.2326
	4	2938	482	413	127	193	1065	159	193	120	22	36.2491	32.9876	46.7312	94.4882	11.399
	5	3260	472	434	142	193	1043	170	190	119	7	31.9939	36.0169	43.7788	83.8028	3.62694
	6	3284	448	409	133	199	1127	174	199	125	19	34.3179	38.8393	48.6553	93.985	9.54774
	7	3331	447	419	130	215	1054	174	195	109	27	31.6421	38.9262	46.5394	83.8462	12.5581
	8	3334	443	417	129	218	1078	181	193	107	28	32.3335	40.8578	46.283	82.9457	12.844
	avg	3155.88	455	420.5	131.5	201	1076.62	170.75	197.125	112.875	21.75	34.2321	37.5909	46.9062	85.8411	10.8084
	%	100	14.4176	13.3244	4.16683	6.36907	100	15.8597	18.3095	10.4842	2.0202
	SD	183.982	14.2227	16.2129	7.83764	13.0384	37.7773	7.55456	11.6059	9.4027	8.03119	2.61369	2.59302	2.63261	5.31422	4.07362
DAPT 40µM	1	2649	364	359	133	189	1028	150	209	110	32	38.8071	41.2088	58.2173	82.7068	16.9312
	2	3077	453	408	112	246	984	178	176	114	18	31.9792	39.2936	43.1373	101.786	7.31707
	3	2988	449	381	118	205	1080	189	187	112	17	36.1446	42.0935	49.0814	94.9153	8.29268
	4	2994	452	423	104	226	1119	181	214	106	22	37.3747	40.0442	50.591	101.923	9.73451
	5	2928	385	354	121	220	1083	171	183	90	25	36.9877	44.4156	51.6949	74.3802	11.3636
	6	2957	309	433	131	181	987	133	185	115	19	33.3784	43.0421	42.7252	87.7863	10.4972
	7	2835	355	311	112	208	1085	179	171	76	43	38.2716	50.4225	54.9839	67.8571	20.6731
	8	2853	388	328	87	211	1055	165	175	74	41	36.9786	42.5258	53.3537	85.0575	19.4313
	avg	2910.12	394.375	374.625	114.75	210.75	1052.62	168.25	187.5	99.625	27.125	36.2402	42.8808	50.4731	87.0515	13.0301
	%	100	13.5518	12.8732	3.94313	7.24196	100	15.9838	17.8126	9.46443	2.57689
	SD	131.234	52.958	44.3909	14.8685	20.5618	48.9225	18.5068	15.8204	17.1209	10.357	2.37432	3.45822	5.42357	12.2619	5.20637
LY 1µM	1	3404	527	470	153	223	1027	165	210	130	8	30.1704	31.3093	44.6809	84.9673	3.58744
	2	3007	378	395	124	215	1241	200	204	115	40	41.2704	52.9101	51.6456	92.7419	18.6047
	3	2915	404	388	126	203	1161	204	210	123	33	39.8285	50.495	54.1237	97.619	16.2562
	4	2889	400	350	139	197	1168	199	237	125	23	40.4292	49.75	67.7143	89.9281	11.6751
	5	3034	384	382	119	231	1244	211	226	93	24	41.002	54.9479	59.1623	78.1513	10.3896
	6	3097	438	481	77	178	940	140	214	69	9	30.352	31.9635	44.4906	89.6104	5.05618
	7	3100	401	386	115	234	1164	197	210	96	27	37.5484	49.1272	54.4041	83.4783	11.5385
	8	3191	425	378	127	240	1193	193	219	101	32	37.3864	45.4118	57.9365	79.5276	13.3333
	avg	3079.62	419.625	403.75	122.5	215.125	1142.25	188.625	216.25	106.5	24.5	37.2484	45.7393	54.2698	87.003	11.3051
	%	100	13.6258	13.1104	3.97776	6.98543	100	16.5135	18.9319	9.3237	2.14489
	SD	164.376	47.6203	46.3242	21.961	21.1892	105.8	23.8623	10.7271	20.5913	11.2758	4.54828	9.13787	7.67781	6.67397	5.09272
RO 2µM	1	2880	433	419	128	193	1068	209	199	94	21	37.0833	48.2679	47.494	73.4375	10.8808
	2	2917	434	394	121	203	1070	163	206	129	25	36.6815	37.5576	52.2843	106.612	12.3153
	3	2720	329	410	133	216	1076	164	238	109	20	39.5588	49.848	58.0488	81.9549	9.25926
	4	2896	431	462	122	198	1128	190	236	113	30	38.9503	44.0835	51.0823	92.623	15.1515
	5	3128	479	410	118	205	1011	174	187	121	4	32.321	36.3257	45.6098	102.542	1.95122
	6	3027	410	427	109	219	990	155	201	90	20	32.7056	37.8049	47.0726	82.5688	9.13242
	7	3038	434	404	117	221	1028	179	181	108	16	33.8381	41.2442	44.802	92.3077	7.23982
	8	3064	488	452	95	211	937	168	183	92	9	30.5809	34.4262	40.4867	96.8421	4.2654
	avg	2958.75	429.75	422.25	117.875	208.25	1038.5	175.25	203.875	107	18.125	35.2149	41.1948	48.36	91.111	8.77447
	%	100	14.5247	14.2712	3.98395	7.03845	100	16.8753	19.6317	10.3033	1.74531
	SD	130.683	48.4141	23.693	11.7161	10.1524	59.5219	17.3679	22.2867	14.1623	8.37407	3.30595	5.70084	5.3626	11.191	4.26359
		t test	bilateral	% EDU+ cells per structure
		full embryo	Neurectoderm	episphere	stomodeum	chaetal sacs
	DMSO-DAPT	P=0,131	P=0,004	P=0,125	P=0,803	P=0,359
	DMSO-LY	P=0,131	P=0,041	P=0,031	P=0,706	P=0,832
	DMSO-RO	P=0,520	P=0,135	P=0,507	P=0,257	P=0,346

## Sheet: suppfig3B
	33 hpf	n1	n2	n3	n4	n5	n6	n7	n8	n9	avg		39 hpf	n1	n2	n3	n4	n5	avg			48 hpf	n1	n2	n3	n4	n5	n6	n7	n8	n9	n10	n11	avg
	D-L1	4	3	3	2	4	4	4	4	2	3.33333		D-L1	5	7	7	8	7	6.8			D-L1	9	9	9	9	9	9	10	9	9	9	9	9.09091
	D-R1	5	3	3	2	3	3	4	4	2	3.22222		D-R1	6	7	7	7	7	6.8			D-R1	9	9	9	9	9	9	9	8	8	8	9	8.72727
	D-L2	4	4	4	3	4	3	5	4	3	3.77778		D-L2	8	10	10	10	10	9.6			D-L2	11	11	11	11	11	11	11	11	11	11	11	11
	D-R2	4	4	2	3	4	3	5	4	2	3.44444		D-R2	8	10	9	9	10	9.2			D-R2	11	11	11	10	11	11	11	10	11	10	11	10.7273
	D-L3	0	0	0	0	0	0	0	0	0	0		D-L3	2	4	3	4	4	3.4			D-L3	9	9	9	7	9	9	9	8	9	8	9	8.63636
	D-R3	0	0	0	0	0	0	0	0	0	0		D-R3	2	4	3	5	3	3.4			D-R3	9	9	9	7	9	10	9	9	9	9	7	8.72727
	V-L1	1	1	1	1	1	1	1	1	1	1		V-L1	4	4	5	5	5	4.6			V-L1	8	8	8	7	8	7	8	8	8	8	8	7.81818
	V-R1	1	1	1	1	1	1	1	1	1	1		V-R1	4	5	4	5	5	4.6			V-R1	8	8	8	6	8	8	8	8	8	9	8	7.90909
	V-L2	1	1	1	0	1	1	2	1	1	1		V-L2	7	6	6	7	7	6.6			V-L2	9	9	9	7	9	9	9	8	9	9	9	8.72727
	V-R2	1	1	1	1	1	2	2	1	1	1.22222		V-R2	6	6	7	7	7	6.6			V-R2	9	9	9	6	9	8	11	8	9	9	8	8.63636
	V-L3	0	0	0	0	0	0	0	0	0	0		V-L3	0	2	3	3	3	2.2			V-L3	7	7	7	5	8	8	7	6	7	7	6	6.81818
	V-R3	0	0	0	0	0	0	0	0	0	0		V-R3	0	2	2	4	3	2.2			V-R3	7	7	7	5	8	8	9	6	6	7	6	6.90909
	36 hpf	n1	n2	n3	n4	n5	n6	n7	n8	n9	avg		42 hpf	n1	n2	n3	n4	n5	n6	avg		Summary	33 hpf	36 hpf	39 hpf	42 hpf	48 hpf		by Pair	33 hpf	36 hpf	39 hpf	42 hpf	48 hpf
	D-L1	6	4	3	5	4	5	4	5	2	4.22222		D-L1	9	7	9	9	9	9	8.66667		D-L1	3.33333	4.22222	6.8	8.66667	9.09091		Avg Dorsal Pair 1	3.27778	4	6.8	8.83333	8.90909
	D-R1	6	4	3	4	4	4	3	4	2	3.77778		D-R1	9	9	9	9	9	9	9		D-R1	3.22222	3.77778	6.8	9	8.72727		Avg Dorsal Pair 2	3.61111	4.66667	9.4	11	10.8636
	D-L2	6	5	4	8	4	6	3	5	3	4.88889		D-L2	11	11	11	11	11	11	11		D-L2	3.77778	4.88889	9.6	11	11		Avg Dorsal Pair 3	0	0	3.4	8.75	8.68182
	D-R2	5	4	4	7	5	5	3	4	3	4.44444		D-R2	11	11	11	11	11	11	11		D-R2	3.44444	4.44444	9.2	11	10.7273		Avg Ventral Pair 1	1	1.05556	4.6	7.33333	7.86364
	D-L3	0	0	0	0	0	0	0	0	0	0		D-L3	9	8	9	9	9	9	8.83333		D-L3	0	0	3.4	8.83333	8.63636		Avg Ventral Pair 2	1.11111	1.94444	6.6	8.5	8.68182
	D-R3	0	0	0	0	0	0	0	0	0	0		D-R3	9	8	8	9	9	9	8.66667		D-R3	0	0	3.4	8.66667	8.72727		Avg Ventral Pair 3	0	0	2.2	6.41667	6.86364
	V-L1	1	1	1	1	1	1	1	1	1	1		V-L1	8	5	8	7	8	7	7.16667		V-L1	1	1	4.6	7.16667	7.81818
	V-R1	2	1	1	1	1	1	1	1	1	1.11111		V-R1	8	5	8	8	8	8	7.5		V-R1	1	1.11111	4.6	7.5	7.90909
	V-L2	2	2	2	2	2	3	2	1	1	1.88889		V-L2	9	7	9	7	9	9	8.33333		V-L2	1	1.88889	6.6	8.33333	8.72727
	V-R2	2	2	2	2	2	3	2	2	1	2		V-R2	9	7	9	9	9	9	8.66667		V-R2	1.22222	2	6.6	8.66667	8.63636
	V-L3	0	0	0	0	0	0	0	0	0	0		V-L3	7	6	7	6	6	7	6.5		V-L3	0	0	2.2	6.5	6.81818
	V-R3	0	0	0	0	0	0	0	0	0	0		V-R3	7	6	7	6	6	6	6.33333		V-R3	0	0	2.2	6.33333	6.90909

## Sheet: suppfig4A
		DMSO 0,5% 12 to 24 hpf			RO-492909 30µM 12 to 24 hpf			LY-411575 1µM 12 to 24 hpf
		nb of elav + cells			nb of elav + cells			nb of elav + cells
	1	9		1	9		1	9
	2	9		2	9		2	9
	3	9		3	9		3	9
	4	9		4	9		4	9
	5	9		5	9		5	9
	6	9		6	9		6	9
	7	9		7	9		7	9
	8	9		8	9		8	9
	9	9		9	9		9	9
	10	9		10	9		10	9
	avg	9		avg	9		avg	9
